# Supplementary material for: Independent Increments and Group Sequential Tests
Source: Stat Med. 2025 Nov 7;44(25-27):e70307. doi: 10.1002/sim.70307 (PMC12593325; doi:10.1002/sim.70307)
Supplement: Supplementary file 1 — Data S1. Supporting Information. [file SIM-44-0-s001.zip]

Archive with 2 entries (2 files):
- Simulations_IndependentIncrements.R
- supporting.pdf
