# Supplementary material for: Independent Increments and Group Sequential Tests
Source: Stat Med. 2025 Nov 7;44(25-27):e70307. doi: 10.1002/sim.70307 (PMC12593325; doi:10.1002/sim.70307)
Supplement: Supplementary file 1 — Data S1. Supporting Information. [file SIM-44-0-s001.zip › Simulations_IndependentIncrements.R]

##  Last update 09/15/2025

##################################################################
##
##   This code creates the simulations in the paper "Independent
##   increments and group sequential tests" by Anastasios A. Tsiatis
##   and Marie Davidian focused on performance of various versions of
##   Gehan's Wilcoxon test as described in Section 4.2 and RMST-based
##   tests as described in Section 4.3 of the paper.
##
##   The user must select the scenario (null, alternative) and specify
##   filename for summary output.
##
##   Note: It can be shown that the tests/boundaries obtained by
##   moving through the interim analysis times sequentially as would
##   happen in actual practice, so using at each analysis the data
##   that would be available at that analysis (subject to
##   administrative censoring at that analysis time) and the
##   tests/boundaries obtained using the data set available at the
##   final analysis time to do all analyses are identical.  Thus, to
##   minimize run time, we do the latter.
##
##################################################################

library(ldbounds)
library('mvtnorm')

#####################  Simulation settings #######################

## Choose if you want to use treatment-specific event times ("st") to
## calculate integrals, cumulative hazards, mu(t) -- the methods using
## treatment-specific or combined are asymptotically equivalent.  The
## simulations in the paper used the combined.

combine <- 1   # combine = 0 for treatment-specific, = 1 for combined

## choose scenario of interest (see paper for details):
## - null ("null")
## - log odds ("logodds")
## - proportional hazards ("ph")
## - non-proportional hazards ("nph")
scenario <- "logodds"

# set the seed
set.seed(1482)

# sample size 
n <- 1000

# number of Monte Carlo trials
nsim <- 10000

##################################################################
##
##   Simulation code
##
##################################################################

# create chosen scenario - n = 1000
if (scenario=="null") { beta <- 0; Tdelay <- 0 }
if (scenario=="ph") { beta <- 0.23; Tdelay <- 0 }
if (scenario=="logodds") { beta <- 0.32; Tdelay <- 0 }
if (scenario=="nph") { beta <- 0.47; Tdelay <- 0.5 }

# assumed delay for constructing test favoring nonproportional hazards
# (Tdelay in the paper)
setdelay <- 0.5

# interim analysis times t_j
cut <- c(1.5,1.75,2,2.5,3) 
K <- length(cut) # number of possible interim analyses

ll=cut-.2 # ll is the restricted time L for the RMST methods; must be
          # less than or equal to analysis time (L_j of the paper)

# alpha spending function
alpha <- c(0.05,0.1,0.4,0.7,1)*.05
diffalpha <- c(alpha[1],diff(alpha )) # increments of alpha spent at each analysis

########  storage for saving results nsim simulated trials  #########
########         and K interim analyses within each         #########

########  storage for Wilcoxon and logrank 

# Blank prefix is logrank test, "w" for usual Gehan's Wilcoxon, "n"
# for modified where weights are proportional to the variance of the
# test statistic (Wilcoxon I), "no" weighted for log odds alternative
# (Wilcoxon II), "nph" weighted for proportional hazards alternative
# (Wilcoxon III), "nnph" for nonproportional hazards alternative
# (Wilcoxon IV)

# standardized test statistics
ss <- matrix(0,nsim,K) # logrank 
wss <- matrix(0,nsim,K) # usual Gehan's Wilcoxon (for unadjusted and adjusted Wilcoxon)
nss <- matrix(0,nsim,K) # modified Wilcoxon with independent increments
                        # where weights are proportional to the variance
                        # of the test statistic (Wilcoxon I)
noss <- matrix(0,nsim,K) # modified Wilcoxon with weights chosen to favor
                      # log odds alternative (Wilcoxon II)
nphss <- matrix(0,nsim,K) # modified Wilcoxon weights chosen for
                        # proportional hazards alternative (Wilcoxon III)
nnphss <- matrix(0,nsim,K) # modified Wilcoxon weights chosen for
                           # nonproportional hazards alternative
                           # (Wilcoxon IV)

# corresponding numerator statistics 
testss <- matrix(0,nsim,K)
wtestss <- matrix(0,nsim,K)
ntestss <- matrix(0,nsim,K)
notestss <- matrix(0,nsim,K)
adjtest <- matrix(0,nsim,K)
nphtestss <- matrix(0,nsim,K)
nnphtestss <- matrix(0,nsim,K)

##  corresponding variance estimates
varss <- matrix(0,nsim,K)
wvarss <- matrix(0,nsim,K)
nvarss <- matrix(0,nsim,K)
novarss <- matrix(0,nsim,K)
nphvarss <- matrix(0,nsim,K)
nnphvarss <- matrix(0,nsim,K)

# corresponding information fractions for ldbounds
infss <- matrix(0,nsim,K)
infwss <- matrix(0,nsim,K)
infnss <- matrix(0,nsim,K)
infnoss <- matrix(0,nsim,K)
infnphss <- matrix(0,nsim,K)
infnnphss <- matrix(0,nsim,K)

# Zbaru at each interim analysis
Zbaru <- NULL

# rejection indicators for each test for each simulated trial 
kntadj <- NULL    # adjusted Wilcoxon
kntss <- NULL     # logrank
kntwss <- NULL    # unadjusted Wilcoxon
kntnss <- NULL    # Wilcoxon I
kntnoss <- NULL   # Wilcoxon II (log odds)
kntnphss <- NULL  # Wilcoxon III (proportional hazards)
kntnnphss <- NULL # Wilcoxon IV (nonproportional hazards)

#  vectors of stopping times for each simulated trial
stadj <- NULL     # adjusted Wilcoxon
stss <- NULL      # logrank
stwss <- NULL     # unadjusted Wilcoxon
stnss <- NULL     # Wilcoxon I
stnoss <- NULL    # Wilcoxon II (log odds)
stnphss <- NULL   # Wilcoxon III (proportional hazards)
stnnphss <- NULL  # Wilcoxon IV (nonproportional hazards)

########  storage for RMST

# RMST estimators for each treatment
rmst1 <- matrix(0,nsim,K) # RMST estimator for treatment 1
vrmst1 <- matrix(0,nsim,K) # variance estimator for RMST estimator for treatment 1
rmst0 <- matrix(0,nsim,K)   # RMST estimator for treatment 0
vrmst0 <- matrix(0,nsim,K) # variance estimator for RMST estimator for treatment 0
wtest <- matrix(0,nsim,K) # difference of RMST estimators for treatment 1 minus treatment 0

# numerator statistics 
ntestlo <- matrix(0,nsim,K) # weighted linear combinations RMST test that
                         # give independent increments chosen to favor
                         # log odds alternatives (RMST I)
ntestph <- matrix(0,nsim,K) # weighted linear combinations RMST test that
                         # give independent increments chosen to favor
                         # proportional hazards alternative (RMST II)
ntestnph <- matrix(0,nsim,K) # weighted linear combinations RMST test that
                         # give independent increments chosen to favor
                         # nonproportional hazards alternative (RMST III)

# corresponding variance estimates
nvarlo <- matrix(0,nsim,K) # variance estimator for weighted RMST test favoring log odds (RMST I)
nvarph <- matrix(0,nsim,K) # variance estimator for weighted RMST test
                           # favoring proportional hazards (RMST II)
nvarnph <- matrix(0,nsim,K) # Variance estimator for weighted RMST test
                            # favoring nonproportional hazards (RMST III)

# standardized test statistics 
stdtest <- matrix(0,nsim,K) # standard test (RMST)
stestlo <- matrix(0,nsim,K) # standardized weighted RMST test favoring log odds (RMST I)
stestph <- matrix(0,nsim,K) # standardized weighted RMST test favoring proportional hazards (RMST II)
stestnph <- matrix(0,nsim,K) # standardized weighted RMST test favoring nonproportional hazards (RMST III)

# corresponding information fractions for ldbounds
infsslo <- matrix(0,nsim,K)
infssph <- matrix(0,nsim,K)
infssnph <- matrix(0,nsim,K)

# rejection indicators for each test for each simulated trial
kntssd <- NULL   # RMST
kntsslo <- NULL  # RMST I
kntssph <- NULL  # RMST II
kntssnph <- NULL # RMST III

#  vectors of stopping times for each simulated trial
stopd <- NULL   # RMST
stoplo <- NULL  # RMST I
stopph <- NULL  # RMST II
stopnph <- NULL # RMST III

scovrmst1 <- matrix(0,K,K) ## used to compute the average estimated
                           ## covariance matrix for RMST 1 across the
                           ## simulations
scovrmst0 <- matrix(0,K,K) ## Same for RMST 0

############################  function definitions  #############################

# function to avoid divide by zero
zeroout <- function(u,v){ ifelse(v==0,0,u/v) }

# generate data based on chosen scenario
generate <- function(n,beta,Tdelay,scenario){

    # entry times
    e <- runif(n,0,2)
    # treatment indicators
    z <- rbinom(n,1,0.5)

    # event time depending on scenario
    ru <- runif(n)
    if (scenario=="null") { t <- -log(ru) }
    if (scenario=="logodds"){
        t <- -log(ru/(exp(beta*z)+ru*(1-exp(beta*z)))) # log odds alternative
    }
    if (scenario=="ph"){ t <- -log(ru)*exp(beta*z) } # proportional hazards alternative
    if (scenario=="nph"){
        surv <- -log(ru)
        t <- (1-z)*surv+z*(surv*(surv<Tdelay)+(Tdelay+exp(beta)*(surv-Tdelay))*(surv>=Tdelay))
    }

    # censoring - exponential results in ~ 20% censoring in all
    # scenarios
    c <- rexp(n,0.25)
    
    # observed time and event indicator
    u <- pmin(t,c)
    Delta <- 1*(t<c)

    # full observed data frame
    datamat <- as.data.frame(cbind(e,z,u,Delta))
    colnames(datamat) <- c("e","z","u","Delta")
    datamat <- datamat[order(datamat$u),]  #  put in U order

    return(datamat)
}

# function to compute logrank test, usual Wilcoxon test (statistic,
# variance, standardized statistic) at interim analysis time t.j
get.Wtests <- function(datamat,t.j,st){ 

    # entry times, event times, treatment indicators
    e <- datamat$e
    u <- datamat$u
    z <- datamat$z
    Delta <- datamat$Delta

    # time to failure or censoring
    u <- pmin(u,t.j-e)
    # failure/censoring indicator
    Delta <- Delta*(u<(t.j-e))

    # In practice, we wouldn't know the values of t at the interim
    # analyses, but here only those times u where Delta=1 are used
    # because the others are zeroed out when we multiply by Delta
   
    # dN_i(u,t.j) counting process increment by individual at time t.j   
    dNu <- 1*outer(u,st,"==")*Delta
    # overall counting process increment
    ddNu <- colSums(dNu)
    # number at risk
    Yu <- colSums(outer(u,st,">="))
    # \bar{Z}(u,tj)
    zbaru <- zeroout(colSums(z*outer(u,st,">=")),Yu)
    # Z-\bar{Z}(u,tj) dM(u)
    zmzb <- outer(z,zbaru,'-')*dNu 
    wzmzb <- t(t(zmzb)*Yu)

    # logrank test numerator
    lstat <- sum(zmzb)
    # Wilcoxon test numerator
    wstat <- sum(wzmzb) 

    # variance estimator for logrank test numerator
    lvarest <- sum(zbaru*(1-zbaru)*ddNu)
    # variance estimator of Wilcoxon test numerator
    wvarest <- sum(Yu^2*ddNu*zbaru*(1-zbaru))

    # standardized logrank test statistic
    ltest <- lstat/sqrt(lvarest)
    # standardized Wilcoxon test statistic
    wtest <- wstat/sqrt(wvarest)  
 
    return(list("lstat" = lstat,
                "lvarest" = lvarest,
                "ltest" = ltest,
                "wstat" = wstat,
                "wvarest" = wvarest,
                "wtest" = wtest,
                "ddNu" = ddNu,
                "Yu" = Yu,
                "zbaru" = zbaru)  )
}

# function to compute quantities needed for RMST tests
get.Rtests <- function(datamat,t.j,st){

    # entry times, event times
    e <- datamat$e
    u <- datamat$u
    z <- datamat$z
    Delta <- datamat$Delta

    # time to failure or censoring
    u <- pmin(u,t.j-e)
    # failure/censoring indicator
    Delta <- Delta*(u<(t.j-e))

    # calculate dNu and Yu at all of the ordered event times from both
    # treatments.  In practice, we wouldn't know the values of t at
    # the interim analyses, but here only those times u where Delta=1
    # are used because the others are zeroed out when we multiply by
    # Delta.  dN_i(u,t.j) is counting process increment by individual
    # at time t.j
    dNu <- 1*outer(u,st,"==")*Delta  # dN_i(u,t.j) counting process increment at interim time t.j
    # overall counting process increment
    ddNu <- colSums(dNu) # dN(u,t.j) overall counting process increment at interim time t.j
    # number at risk
    Yu <- colSums(outer(u,st,">=")) ##+.000001 ## At risk process, the plus term avoids dividing 0 by zero

    return(list("ddNu" = ddNu,
                "Yu" = Yu)  )
}

## In the ldBounds function in package ldbounds, one must specify the
## alpha spending function as a function of the information time, with
## a single argument. With independent increments the information time
## is proportional to the variance of the test statistic. The quantity
## infXXX[i,jj] is the proportion of information at the jj-th interim
## analysis for the i-th simulation.  The corresponding boundaries can
## be calculated at each interim analysis independent of the
## subsequent future information.  The simplest way to accommodate
## this feature is by defining a separate function for each test where
## boundaries are computed assuming independent increments

# for logrank test    
alph1 <- function(t){ 
    gg <- 0
    for (jj in 1:K){
    gg <- gg+diffalpha[jj]*(t>=infss[i,jj])}
    return(gg)}

# for the unadjusted Wilcoxon test (erroneously assuming independent increments)
alph1w <- function(t){ 
    gg <- 0
    for (jj in 1:K){
    gg <- gg+diffalpha[jj]*(t>=infwss[i,jj])}
    return(gg)
}
    
# for Wilcoxon test I
alph1n <- function(t){  
    gg <- 0
    for (jj in 1:K){
    gg <- gg+diffalpha[jj]*(t>=infnss[i,jj])}
    return(gg)
}

# for Wilcoxon test II (log odds alternative)
alph1no <- function(t){ 
    gg <- 0
    for (jj in 1:K){
    gg <- gg+diffalpha[jj]*(t>=infnoss[i,jj])}
    return(gg)
}

# for Wilcoxon III (proportional hazards alternative)    
alph1nph <- function(t){ 
     gg <- 0
     for (jj in 1:K){
     gg <- gg+diffalpha[jj]*(t>=infnphss[i,jj])}
     return(gg)
 }

# for Wilcoxon IV (nonproportional hazards alternative)
alph1nnph <- function(t){ 
     gg <- 0
     for (jj in 1:K){
     gg <- gg+diffalpha[jj]*(t>=infnnphss[i,jj])}
     return(gg)
}

# function used to calculate boundaries for adjusted Wilcoxon and
# usual RMST
bb <- function(x,bdd,sigma){
     ll <- c(-bdd[1:(j-1)],-x)
     uu <- c(bdd[1:(j-1)],x)
     sig <- sigma[1:j,1:j]
     mm <- rep(0,j)
     zz <- pmvnorm(lower=ll,upper=uu,mean=mm,corr=sig)
     ans <- zz[1]-(1-alpha[j])
     return(ans)
}

# for RMST I (log odds alternative)
alph1lo <- function(t){ 
     gg <- 0
     for (jj in 1:K){
     gg <- gg+diffalpha[jj]*(t>=infsslo[i,jj])}
     return(gg)
}

# for RMST II (proportional hazards alternative)
alph1ph <- function(t){ 
     gg <- 0
     for (jj in 1:K){
     gg <- gg+diffalpha[jj]*(t>=infssph[i,jj])}
     return(gg)
}

# for RMST III (nonproportional hazards alternative)
alph1nphR <- function(t){ 
     gg <- 0
     for (jj in 1:K){
     gg <- gg+diffalpha[jj]*(t>=infssnph[i,jj])}
     return(gg)
}

#########################   simulation loop    ##########################

for (i in 1:nsim){

    # print out progress periodically 
    if (i/100-floor(i/100)==0){print(i)}

    # generate data set -  columns e, z, u, Delta
    datamat <- generate(n,beta,Tdelay,scenario)

    # curtail data set so it corresponds to the full data set at the
    # final (Kth) analysis time
    ind <- 1*(datamat$e < cut[K]) # only subjects that enter
                                  # before the final analysis time
    zK <- datamat$z[ind==1]
    DeltaK <- datamat$Delta*(datamat$u < (cut[K]-datamat$e))
    DeltaK <- DeltaK[ind==1]
    uK <- pmin(datamat$u , (cut[K]-datamat$e))[ind==1]
    eK <- datamat$e[ind==1]

    # redefine datamat to be this data set
    datamat <- as.data.frame(cbind(eK,zK,uK,DeltaK))
    colnames(datamat) <- c("e","z","u","Delta")

    # sorted event times - no ties in a simulation but possible in
    # real data so use unique times
    st <- unique(sort(datamat$u[datamat$Delta==1]))  
    st <- c(st,cut[K])  # ensure last time for integration is larger
                        # than ll for RMST
    nd <- length(st)

    # data by treatment
    datamat1 <- datamat[datamat$z==1,]
    datamat0 <- datamat[datamat$z==0,]

    # sorted times by treatment - take unique times to handle ties
    st1 <- unique(sort(datamat1$u[datamat1$Delta==1]))
    st1 <- c(st1,cut[K])
    nd1 <- length(st1)

    st0 <- unique(sort(datamat0$u[datamat0$Delta==1]))
    st0 <- c(st0,cut[K])
    nd0 <- length(st0)

   if (combine==1){
       st0 <- st
       st1 <- st
       nd0 <- nd
       nd1 <- nd
   }

    #####################  Wilcoxon and logrank  ######################

    # We compute quantities across the j interim analyses so ddNu, Yu,
    # Su are lists recording: ddNu are counting process increments Yu
    # are at risk processes Su are estimates for survival distribution
    ddNu <- NULL  
    Yu <- NULL
    Su <- NULL
    for (j in 1:K){

        # time of jth interim analysis 
        c <- cut[j]

        # calculate logrank, usual Wilcoxon stuff along with counting
        # process/at risk and extract results for later use
        vv <- get.Wtests(datamat,c,st)
        
        ss[i,j] <- vv$ltest  # standardized logrank test
        wss[i,j] <- vv$wtest # standardized Wilcoxon test
        testss[i,j] <- vv$lstat ## Numerator of logrank test
        wtestss[i,j] <- vv$wstat ## Numerator of Wilcoxon test
        varss[i,j] <- vv$lvarest  ## variance estimator of logrank test numerator
        wvarss[i,j] <- vv$wvarest##  variance estimator of Wilcoxon test numerator
        
        ddNu[[j]] <- vv$ddNu  # counting process increments
        Yu[[j]] <- vv$Yu # number at risk process
        
        # Estimate the survival distribution - in the paper we use the
        # Kaplan-Meier but could also use the exponential of minus the
        # Nelson-Aalen estimator of cumulative hazard, which is
        # asympototically equivalent 
        ##Su[[j]] <- exp(-cumsum(zeroout(ddNu[[j]],Yu[[j]]))) 
        Su[[j]] <- cumprod(1-(zeroout(ddNu[[j]],Yu[[j]])))

         # Zbaru
        Zbaru[[j]] <- vv$zbaru
    }


    # initialize estimator for covariance matrix of usual Wilcoxon statistic
    covv <- matrix(0,K,K) 

    # get means mu(t) used to form each modified statistic 
    mu <- NULL # for Wilcoxon II
    muph <- NULL # for Wilcoxon III
    munph <- NULL # for Wilcoxon IV
    for (j in 1:K){

        # for log odds alternative
        mu[j] <- sum(Yu[[j]]*Su[[j]]*ddNu[[j]]*Zbaru[[j]]*(1-Zbaru[[j]]))
        
        # for proportional hazards alternative
        muph[j] <- sum(Yu[[j]]*ddNu[[j]]*Zbaru[[j]]*(1-Zbaru[[j]])*(st>0)) 
        
        # for nonproportional hazards alternative
        munph[j] <- sum(Yu[[j]]*ddNu[[j]]*Zbaru[[j]]*(1-Zbaru[[j]])*(st>setdelay)) 
        
       # estimate the covariance matrix for Gehan's Wilcoxon
       # sequentially computed numerator tests statistics
        for (l in j:K){
          covv[j,l] <- sum(Yu[[j]]*Yu[[l]]*ddNu[[j]]*Zbaru[[j]]*(1-Zbaru[[j]]))
          covv[l,j] <- covv[j,l]
        }
        
    }

    # correlation matrix corresponding to covariance matrix - needed
    # for multivariate normal integration
    ##vv <- diag(1/sqrt(diag(covv)))  # instead of using cov2cor 
    ##sigma <- vv%*%covv%*%vv
    sigma <- cov2cor(covv) 

    ## compute the modified weighted sequentially computed statistics,
    ## their estimated variances, and the standardized test statistic
    ## at each interim analysis
    for (j in 1:K){

        # usual Wilcoxon standardized test statistic, again
        adjtest[i,j] <- wtestss[i,j]/sqrt(covv[j,j])
        
        # Wilcoxon I (numerator ntestss, variance varss, standardized test
        # statistic nss)
        ntestss[i,j] <- t(diag(covv)[1:j])%*%solve(covv[1:j,1:j])%*%wtestss[i,1:j]
        nvarss[i,j] <-  t(diag(covv)[1:j])%*%solve(covv[1:j,1:j])%*%diag(covv)[1:j]
        nss[i,j] <- ntestss[i,j]/sqrt(nvarss[i,j])
  
        # same for Wilcoxon II favoring log odds alternative
        notestss[i,j] <- t(mu[1:j])%*%solve(covv[1:j,1:j])%*%wtestss[i,1:j]
        novarss[i,j] <-  t(mu[1:j])%*%solve(covv[1:j,1:j])%*%mu[1:j]
        noss[i,j] <- notestss[i,j]/sqrt(novarss[i,j])

        # same for Wilcoxon III favoring proportional hazards
        nphtestss[i,j] <- t(muph[1:j])%*%solve(covv[1:j,1:j])%*%wtestss[i,1:j]
        nphvarss[i,j] <-  t(muph[1:j])%*%solve(covv[1:j,1:j])%*%muph[1:j]
        nphss[i,j] <- nphtestss[i,j]/sqrt(nphvarss[i,j])

        # same for Wilcoxon IV favoring nonproportional hazards with Tdelay
        nnphtestss[i,j] <- t(munph[1:j])%*%solve(covv[1:j,1:j])%*%wtestss[i,1:j]
        nnphvarss[i,j] <-  t(munph[1:j])%*%solve(covv[1:j,1:j])%*%munph[1:j]
        # for this statistic with very small probability the variance
        # at first analysis can be 0 if no data before delay, ad hoc fix
        nnphvarss[i,1] <- 0.00001*(nnphvarss[i,1]<=0.00001) + (nnphvarss[i,1])*(nnphvarss[i,1]>0.00001) 
        nnphss[i,j] <- nnphtestss[i,j]/sqrt(nnphvarss[i,j])
    }

    # information fractions across analysis times for ldbounds for each test
    infss[i,] <- varss[i,]/varss[i,K] # logrank
    infwss[i,] <- wvarss[i,]/wvarss[i,K]  # undadjusted (erroneously assume independent increments)    
    infnss[i,] <- nvarss[i,]/nvarss[i,K]  # Wilcoxon I
    infnoss[i,] <- novarss[i,]/novarss[i,K]  # Wilcoxon II (favoring log odds)
    infnphss[i,] <- nphvarss[i,]/nphvarss[i,K] # Wilcoxon III (favoring proportional hazards)
    infnnphss[i,] <- nnphvarss[i,]/nnphvarss[i,K] # Wilcoxon IV (favoring nonproportional hazards)
    
    # boundaries for adjusted Wilcoxon as in Slud and Wei
    bdd <- NULL
    bdd[1] <- qnorm(1-alpha[1]/2)
    for (j in 2:K){
         g <- uniroot(bb,bdd=bdd,sigma=sigma,interval=c(1,10),tol=0.00001)
         bdd[j] <- g$root
    }

    # adjusted Wilcoxon - conduct tests and record rejections 
    hdd <- 1*(abs(adjtest[i,])<bdd)    
    kntadj[i] <-  1-prod(hdd)
    stadj[i] <- min(c(which(hdd==0),K))
       
    # same for logrank 
    bd <- ldBounds(infss[i,],iuse=5,asf=alph1)
    hd <- 1*(abs(ss[i,])<bd$upper)
    kntss[i] <-  1-prod(hd)
    stss[i] <- min(c(which(hd==0),K))

    # same for unadjusted Wilcoxon (naively assume independent increments)
    bd <- ldBounds(infwss[i,],iuse=5,asf=alph1w)
    hd <- 1*(abs(wss[i,])<bd$upper)
    kntwss[i] <-  1-prod(hd)
    stwss[i] <- min(c(which(hd==0),K))

    # same for Wilcoxon I
    bd <- ldBounds(infnss[i,],iuse=5,asf=alph1n)
    hd <- 1*(abs(nss[i,])<bd$upper)
    kntnss[i] <-  1-prod(hd)
    stnss[i] <- min(c(which(hd==0),K))

    # same for Wilcoxon II (log odds)
    bd <- ldBounds(infnoss[i,],iuse=5,asf=alph1no)
        hd <- 1*(abs(noss[i,])<bd$upper)
    kntnoss[i] <-  1-prod(hd)
    stnoss[i] <- min(c(which(hd==0),K))
    
    # same for Wilcoxon III (proportional hazards)
    bd <- ldBounds(infnphss[i,],iuse=5,asf=alph1nph)
    hd <- 1*(abs(nphss[i,])<bd$upper)
    kntnphss[i] <-  1-prod(hd)
    stnphss[i] <- min(c(which(hd==0),K))

     # same for Wilcoxon IV (nonproportional hazards)
    bd <- ldBounds(infnnphss[i,],iuse=5,asf=alph1nnph)
    hd <- 1*(abs(nnphss[i,])<bd$upper)
    kntnnphss[i] <-  1-prod(hd)
    stnnphss[i] <- min(c(which(hd==0),K))

    #####################  RMST tests  #####################   

    # compute quantities across the j interim analyses for each treatment group
    # so ddNuz, Yuz, Suz, Auz, z = 0,1 are lists recording:
    # ddNu are counting process increments
    # Yu are at risk processes
    # Su are estimates for survival distribution
    # Au defined in the paper
    ddNu1 <- NULL
    Yu1 <- NULL
    Su1 <- NULL
    Au1 <- NULL
    
    ddNu0 <- NULL  
    Yu0 <- NULL
    Su0 <- NULL
    Au0 <- NULL

    # same quantities for combined data
    ddNu <- NULL
    Yu <- NULL
    Su <- NULL
    
    # means to form each weighted statistic
    mulo0 <- NULL
    muph0 <- NULL
    munph0 <- NULL

    mulo1 <- NULL
    muph1 <- NULL
    munph1 <- NULL

    mulo <- NULL
    muph <- NULL
    munph <- NULL
    
    # cumulative hazards to form weighted ph and nph test statistics
    cumhazph0 <- NULL 
    cumhaznph0 <- NULL

    cumhazph1 <- NULL 
    cumhaznph1 <- NULL

    cumhazph <- NULL 
    cumhaznph <- NULL 
    
    # loop through interim analysis times
    for (j in 1:K){

        # time of jth interim analysis 
        c <- cut[j]        
         
        # treatment 1 - counting process/at risk process
        vv1 <- get.Rtests(datamat1,c,st1)
        
        ddNu1[[j]] <- vv1$ddNu # counting process increment 
        Yu1[[j]] <- vv1$Yu  # at risk process
        
        # In truth, at any particular analysis time c we would not
        # know the the actual survival time, however only those times
        # that are observed will be used in any interim analysis and
        # the remainder will be zeroed out.  In the paper, we use the
        # Kaplan-Meier; could also use the exponential of minus the
        # Nelson-Aalen estimator of cumulative hazard, which is
        # asympototically equivalent
        ##Su1[[j]] <- exp(-cumsum(zeroout(ddNu1[[j]],Yu1[[j]]))) 
        # Kaplan-Meier
        Su1[[j]] <- cumprod(1-(zeroout(ddNu1[[j]],Yu1[[j]])))
             
        gt1 <- c(0,st1)[1:nd1] # concatenates a zero to the vector of ordered survival times
        Suplus1 <- c(1,Su1[[j]])[1:nd1] # concatenates a 1 to the vector of survival function
                                      # estimates at the ordered survival times
 
        # diff1 computes the interval lengths between the ordered
        # survival times up to the restriction time time ll[j] at the
        # j-th interim analysis. These are used to compute the
        # area under the estimated survival curve
        diff1 <- (ll[j]-gt1)*(ll[j]-gt1>0)-(ll[j]-st1)*(ll[j]-st1>0)

        # RMST is computed by taking the area under the estimated
        # survival curve from 0 to ll[j] for each of the j interim
        # analyses. The are computed as the sum of the survival
        # estimator times the interval width from 0 to ll[j]
        rmst1[i,j] <- sum(Suplus1*diff1)

        # To obtain the variance estimator for the RMST estimator we
        # need the area under the survival curve from some arbitrary
        # time u through ll[j].  cumsum(Suplus1*diff1) calculates the
        # area from 0 to some arbitrary ordered survival time.  We
        # compute the area from that ordered survival time to ll[j] by
        # subtracting from rmst[i,jj].  These are computed at all the
        # ordered survival times which are not all observed at the
        # l-th analysis time. However, those not observed will be
        # zeroed out subsequently.
        Au1[[j]] <- rmst1[i,j]-cumsum(Suplus1*diff1)
        # Only those uncensored times at the j-th analysis are used. Those
        # censored get zeroed out

        # Two versions of variance estimator (asymptotically
        # equivalent); we are using the one that is usually proposed
        # in the literature; the one commented out is asymptotically
        # equivalent
        ##vrmst1[i,j] <- sum(zeroout(Au1[[j]]^2*ddNu1[[j]]*(st1<ll[j]),Yu1[[j]]^2))
        vrmst1[i,j] <- sum(zeroout(Au1[[j]]^2*ddNu1[[j]]*(st1<ll[j]),Yu1[[j]]*(Yu1[[j]]-ddNu1[[j]])))
        
        # same quantities for treatment 0        
        vv0 <- get.Rtests(datamat0,c,st0)

        ddNu0[[j]] <- vv0$ddNu
        Yu0[[j]] <- vv0$Yu
        # could also use Nelson-Aalen cum hazard based estimator as
        # above
        ##Su0[[j]] <- exp(-cumsum(zeroout(ddNu0[[j]],Yu0[[j]])))
        # Kaplan-Meier
        Su0[[j]] <- cumprod(1-(zeroout(ddNu0[[j]],Yu0[[j]])))

        gt0 <- c(0,st0)[1:nd0]
        Suplus0 <- c(1,Su0[[j]])[1:nd0]
          
        # diff0 analogous to diff1 
        diff0 <- (ll[j]-gt0)*(ll[j]-gt0>0)-(ll[j]-st0)*(ll[j]-st0>0)
        rmst0[i,j] <- sum(Suplus0*diff0)
        Au0[[j]] <- rmst0[i,j]-cumsum(Suplus0*diff0)

        # same as above, asymptotically equivalent 
        ##vrmst0[i,j] <- sum(zeroout(Au0[[j]]^2*ddNu0[[j]]*(st0<ll[j]),Yu0[[j]]^2))
        vrmst0[i,j] <- sum(zeroout(Au0[[j]]^2*ddNu0[[j]]*(st0<ll[j]),Yu0[[j]]*(Yu0[[j]]-ddNu0[[j]])))        

        # difference in RMST, treatment 1 - treatment 0  
        wtest[i,j] <- rmst1[i,j]-rmst0[i,j]

        if (combine==1){
        
            # survival function estimate over combined data
            ddNu[[j]] <- ddNu1[[j]]+ddNu0[[j]]
            Yu[[j]] <- Yu1[[j]]+Yu0[[j]]
            ##Su[[j]] <- exp(-cumsum(zeroout(ddNu[[j]],Yu[[j]])))
            # Kaplan-Meier
            Su[[j]] <- cumprod(1-(zeroout(ddNu[[j]],Yu[[j]])))
        
            # cumulative hazard at each of the ordered survival times "st"
            #  over the combined data 
            cumhazph[[j]] <- cumsum(zeroout((ddNu[[j]]*(st>0)),Yu[[j]]))
            cumhaznph[[j]] <- cumsum(zeroout((ddNu[[j]]*(st>setdelay)),Yu[[j]]))     

            # means for each weighted statistic using combined data
            # (diff0=diff1=diff overall)
            mulo[j] <- sum(c(0,Su[[j]]*(1-Su[[j]]))[1:nd]*diff0)
            muph[j] <- sum(c(0,Su[[j]]*cumhazph[[j]])[1:nd]*diff0)
            munph[j] <- sum(c(0,Su[[j]]*cumhaznph[[j]])[1:nd]*diff0)
        }
        if (combine==0){

            # cumulative hazard at each of the ordered survival times "st"
            cumhazph0[[j]] <- cumsum(zeroout((ddNu0[[j]]*(st0>0)),Yu0[[j]]))
            cumhaznph0[[j]] <- cumsum(zeroout((ddNu0[[j]]*(st0>setdelay)),Yu0[[j]]))     

            cumhazph1[[j]] <- cumsum(zeroout((ddNu1[[j]]*(st1>0)),Yu1[[j]]))
            cumhaznph1[[j]] <- cumsum(zeroout((ddNu1[[j]]*(st1>setdelay)),Yu1[[j]]))     

            mulo0[j] <- sum(c(0,Su0[[j]]*(1-Su0[[j]]))[1:nd0]*diff0)
            muph0[j] <- sum(c(0,Su0[[j]]*cumhazph0[[j]])[1:nd0]*diff0)
            munph0[j] <- sum(c(0,Su0[[j]]*cumhaznph0[[j]])[1:nd0]*diff0)

            mulo1[j] <- sum(c(0,Su1[[j]]*(1-Su1[[j]]))[1:nd1]*diff1)
            muph1[j] <- sum(c(0,Su1[[j]]*cumhazph1[[j]])[1:nd1]*diff1)
            munph1[j] <- sum(c(0,Su1[[j]]*cumhaznph1[[j]])[1:nd1]*diff1)

            mulo[j] <- mulo0[j]+mulo1[j]
            muph[j] <- muph0[j]+muph1[j]
            munph[j] <- munph0[j]+munph1[j]            
      }

    }

    covrmst1 <- matrix(0,K,K) # covariance matrix estimator for treatment 1
    covrmst0 <- matrix(0,K,K) # covariance matrix estimator for treatment 0
    
    for (j in 1:K){
        for (l in j:K){

            # treatment 1
            ## asymptotically equivalent estimators for covariance terms
            ##covrmst1[j,l] <- sum(zeroout(Au1[[j]]*Au1[[l]]*ddNu1[[l]]*(st1<ll[j]),(Yu1[[l]]^2)))
            covrmst1[j,l] <- sum(zeroout(Au1[[j]]*Au1[[l]]*ddNu1[[l]]*(st1<ll[j]),Yu1[[l]]*(Yu1[[l]]-ddNu1[[l]])))            
            covrmst1[l,j] <- covrmst1[j,l]
            scovrmst1[j,l] <- scovrmst1[j,l]+covrmst1[j,l]

            # treatment 0
            ##covrmst0[j,l] <- sum(zeroout(Au0[[j]]*Au0[[l]]*ddNu0[[l]]*(st0<ll[j]),(Yu0[[l]]^2)))
            covrmst0[j,l] <- sum(zeroout(Au0[[j]]*Au0[[l]]*ddNu0[[l]]*(st0<ll[j]),Yu0[[l]]*(Yu0[[l]]-ddNu0[[l]])))            
            covrmst0[l,j] <- covrmst0[j,l]
            scovrmst0[j,l] <- scovrmst0[j,l]+covrmst0[j,l]
        }
    }

    # covariance matrix for the standard RMST test statistic (RMST1-RMST0)
    covtest <- covrmst1+covrmst0 
    vv <- diag(1/sqrt(diag(covtest)))
    sigma <- vv%*%covtest%*%vv

    # sequentially computed tests and their estimated variances
    for (j in 1:K){

         # RMST
         stdtest[i,j] <- wtest[i,j]/sqrt(covtest[j,j])

         # RMST I - log odds alternative
         ntestlo[i,j] <- t(mulo[1:j])%*%solve(covtest[1:j,1:j])%*%wtest[i,1:j] # numerator
         nvarlo[i,j] <-  t(mulo[1:j])%*%solve(covtest[1:j,1:j])%*%mulo[1:j] # estimated covariance matrix
         stestlo[i,j] <- ntestlo[i,j]/sqrt(nvarlo[i,j])  # standardized test statistic
        
         # RMST II - proportional hazards alternative
         ntestph[i,j] <- t(muph[1:j])%*%solve(covtest[1:j,1:j])%*%wtest[i,1:j] # numerator 
         nvarph[i,j] <-  t(muph[1:j])%*%solve(covtest[1:j,1:j])%*%muph[1:j] # estimated covariance matrix
         # for this statistic with very small probability the variance
         # at first analysis can be 0 if no data before delay, ad hoc fix
         nvarph[i,1] <- 0.00001*(nvarph[i,1]<=0.00001) + (nvarph[i,1])*(nvarph[i,1]>0.00001)        
         stestph[i,j] <- ntestph[i,j]/sqrt(nvarph[i,j]) # standardized test statistic
        
         # RMST III - nonproportional hazards alternative
         ntestnph[i,j] <- t(munph[1:j])%*%solve(covtest[1:j,1:j])%*%wtest[i,1:j] # numerator
         nvarnph[i,j] <-  t(munph[1:j])%*%solve(covtest[1:j,1:j])%*%munph[1:j] # estimated covariance matrix
         # for this statistic with very small probability the variance
         # at first analysis can be 0 if no data before delay, ad hoc fix
         nvarnph[i,1] <- 0.00001*(nvarnph[i,1]<=0.00001) + (nvarnph[i,1])*(nvarnph[i,1]>0.00001)        
         stestnph[i,j] <- ntestnph[i,j]/sqrt(nvarnph[i,j])        
    } 

    # information fractions across analysis times for ldbounds for each test
    infsslo[i,] <- nvarlo[i,]/nvarlo[i,K]
    infssph[i,] <- nvarph[i,]/nvarph[i,K]
    infssnph[i,] <- nvarnph[i,]/nvarnph[i,K]
   
    # boundaries for standard test RMST 
    bdd <- NULL
    bdd[1] <- qnorm(1-alpha[1]/2)
    for (j in 2:K){
        g <- uniroot(bb,bdd=bdd,sigma=sigma,interval=c(1,10),tol=0.00001)
        bdd[j] <- g$root
    }

    # RMST - conduct tests and record rejections
    hdd <- 1*(abs(stdtest[i,])<bdd)    
    kntssd[i] <-  1-prod(hdd)
    stopd[i] <- min(c(which(hdd==0),K))   

    # same for RMST I (log odds alternatives)
    bd <- ldBounds(infsslo[i,],iuse=5,asf=alph1lo)
    hd <- 1*(abs(stestlo[i,])<bd$upper)
    kntsslo[i] <-  1-prod(hd)
    stoplo[i] <- min(c(which(hd==0),K))

    # same for RMST II (proportional hazards alternatives)
    bd <- ldBounds(infssph[i,],iuse=5,asf=alph1ph)
    hd <- 1*(abs(stestph[i,])<bd$upper)
    kntssph[i] <-  1-prod(hd)
    stopph[i] <- min(c(which(hd==0),K))

    # same for RMST III (nonproportional hazards alternatives)
    bd <- ldBounds(infssnph[i,],iuse=5,asf=alph1nphR)
    hd <- 1*(abs(stestnph[i,])<bd$upper)
    kntssnph[i] <-  1-prod(hd)
    stopnph[i] <- min(c(which(hd==0),K))

    # done for trial i, go on to next trial
    
}   # end of simulation loop

####################  Print results to a file at end ###################

# function to compute average standardized covariance matrix
covmat <- function(v){
    covmat <- cov(v)/cov(v)[K,K]
}

cat("\nScenario = ",scenario,", n = ",n,"\n\n")

cat("\nDelay = ",setdelay,"alpha = ",alpha,"\n")
cat("\nTimes = ",cut,"\n")

##empirical level/power in order of Table 1

cat("\nEmpirical level of each test\n\n")

cat("\nWilcoxon (unadjusted)  ",round(mean(kntwss),3),"\n")
cat("\nWilcoxon (adjusted)  ",round(mean(kntadj),3),"\n")
cat("\nWilcoxon I  ",round(mean(kntnss),3),"\n")
cat("\nWilcoxon II  ",round(mean(kntnoss),3),"\n")
cat("\nWilcoxon III  ",round(mean(kntnphss),3),"\n")
cat("\nWilcoxon IV  ",round(mean(kntnnphss),3),"\n")
cat("\nLogrank  ",round(mean(kntss),3),"\n")
   
cat("\n\nExpected number of analyses before stopping for each test\n\n")

cat("\nWilcoxon (unadjusted)  ",round(mean(stwss),2),"\n")
cat("\nWilcoxon (adjusted)  ",round(mean(stadj),2),"\n")
cat("\nWilcoxon I  ",round(mean(stnss),2),"\n")
cat("\nWilcoxon II  ",round(mean(stnoss),2),"\n")
cat("\nWilcoxon III  ",round(mean(stnphss),2),"\n")
cat("\nWilcoxon IV  ",round(mean(stnnphss),2),"\n")
cat("\nLogrank  ",round(mean(stss),2),"\n")

if (scenario=="null"){

   cov.adj <- covmat(wtestss)  # adjusted
   cov.WI <- covmat(ntestss)  # Wilcoxon I
   cov.WII <- covmat(notestss) # Wilcoxon II (log odds)
   cov.WIII <- covmat(nphtestss) # Wilcoxon III (ph)
   cov.WIV <- covmat(nnphtestss) # Wilcoxon IV (nph)
   cov.lr <- covmat(testss) # logrank

   # For Table 2
   cat("\n\nStandardized covariance matrix for each test\n\n")

   cat("\nWilcoxon (adjusted)\n")
   print(round(cov.adj,3))

   cat("\nWilcoxon I\n")
   print(round(cov.WI,3))

   cat("\nWilcoxon II\n")
   print(round(cov.WII,3))

   cat("\nWilcoxon III\n")
   print(round(cov.WIII,3))

   cat("\nWilcoxon IV\n")
   print(round(cov.WIV,3))

   cat("\nLogrank\n")
   print(round(cov.lr,3))
}

cat("\nEmpirical level of each test\n\n")

cat("\nRMST  ",round(mean(kntssd),3),"\n")
cat("\nRMST I  ",round(mean(kntsslo),3),"\n")
cat("\nRMST II  ",round(mean(kntssph),3),"\n")
cat("\nRMST III  ",round(mean(kntssnph),3),"\n")
   
cat("\n\nExpected number of analyses before stopping for each test\n\n")

cat("\nRMST  ",round(mean(stopd),2),"\n")
cat("\nRMST I  ",round(mean(stoplo),2),"\n")
cat("\nRMST II  ",round(mean(stopph),2),"\n")
cat("\nRMST III  ",round(mean(stopnph),2),"\n")

if (scenario=="null"){

   cov.std <- covmat(wtest)  # usual
   cov.RI <- covmat(ntestlo)  # RMST I (log odds)
   cov.RII <- covmat(ntestph) # RMST II (ph)
   cov.RIII <- covmat(ntestnph) # RMST III (nph)

   # For Table 2
   cat("\n\nStandardized covariance matrix for each test\n\n")

   cat("\nRMST\n")
   print(round(cov.std,3))

   cat("\nRMST I\n")
   print(round(cov.RI,3))

   cat("\nRMST II\n")
   print(round(cov.RII,3))

   cat("\nRMST III\n")
   print(round(cov.RIII,3))
}
